# Supplementary material for: An Arabic Sedentary Behaviors Questionnaire (ASBQ): Development, Content Validation, and Pre-Testing Findings
Source: Behav Sci (Basel). 2022 Jun 8;12(6):183. doi: 10.3390/bs12060183 (PMC9220100; doi:10.3390/bs12060183)
Supplement: Supplementary file 1 [file behavsci-12-00183-s001.zip]

Archive with 3 entries (3 files):
- Table S1- Searched studies .pdf
- Table S2- Arabic SBQ .pdf
- Table S3- Translated Arabic Sedentary Behavior Questionnaire (ASBQ) .pdf
